# Supplementary material for: The Helicobacter pylori TlpD cytoplasmic chemoreceptor requires an intact C-terminus for polar localization and function
Source: J Bacteriol. 2026 Feb 9;208(3):e00394-25. doi: 10.1128/jb.00394-25 (PMC13001251; doi:10.1128/jb.00394-25)
Supplement: File S1 — TlpD secondary structure bioinformatic analysis. Outputs from bioinformatics analysis. [file jb.00394-25-s0001.txt]

	AAsequence	MFGNKQLQLQISQKDSEITELKKEVNLYQSLLNLCLHEGFVGIKNNKVVFKSGNLASLNNLEEQSVHFKENAESVNLQGVSYSLKSQNIDGVQYFSLAKKTGCVGEYHKNDLFKTFCASLKEGLENAQESMQYFHQETGLLLNAAKNGEAHSTEGLGTVNKTGQDIESLYEKMQNATSLADSLNQRSNEITQVISLIDDIAEQTNLLALNAAIEAARAGEHGRGFAVVADEVRKLAEKTQKATKEIAVVVKSMQQEANDIQTNTHDINSIVGSIKGDVEELKSTVKNNMIVAQAAKYTIYNINNRVFCGLAKLDHVVFKNNLYGMIFGLNSFDITSHKNCRLGKWYYEGAGKENFSNTSGYRALESHHASVHAEANDLVKAVQEDHITDSKYLEHKVHLMEDSAKHVKENIDKMFYEKQDELNKIIEKIQKGE
Secondary structure HNN	----hhehehe-----hhhhhhhhhhhhhhhhhhhhh---ee----eeeee---------hhhh--e-------------eee-------hhhhhhhhh---------hhhhhhhhhhhhhhhhhhhhhhhhhhhhhhhhhhhhh------------------hhhhhhhhhhh---hhhhhhh-----eeeeehhhhhhhhhhhhhhhhhhhhhhhhh-----hhhhhhhhhhhhhhh--hhhhhhhhhhhhhhhhhhhh------hhhhh-----hhhhhh----hhhhhhhhhhhhhhh-hhhhhhhhh--heehh----eeeee-----e----------eee--------------hhhhhhh--hhhhhhhhhhhhhh-------heeeeeee-hhhhhhhhhhhhhhhhhhhhhhhhhhhhhh---
	MLR		-----heeeeh--hhhhhhhhhhhhhhhhhhhhhhhh--eeee---eeeee---hh-hhhhhhhhhhhhh------e---eeeeee------eeeeeee----------hhhhhhhhhhhhhhhhhhhhhhhhhhhhhhhhhhhhh---------hhhhhhhhhhhhhhhhhhhhhhhhhhhhhhhhhhhhhhhhhhhhhhhhhhhhhhhhhhhhhhh-------hhhhhhhhhhhhhhhhhhhhhhhhhhhhhhh---h---hhhhhhhhhhhhhhhhhhhhhhhhhhhhhhhhhhhhhhh-hhehhhh----heeee---eeeeee-------------e-eeee--------------hhh---hhhhhhhhhhhhhhhhh-----hhhhhhhhhhhhhhhhhhhhhhhhhhhhhhhhhhhhhhhhh---
	DPM		-----hhhhhh-h---hhhhhhhhh-h---hh-hhhhh-ee--t---eeett-----h--hhhhhhhhhhthht----te-----t-t---e--hhhh-t--t--------hhh-hhh-hh--hh-hhhhhhhhhhh--hhh-hh----htt-------tt-t---hhhhhhhhth--hh---ttt--heeeeeeee--hhhhhhhhhhhhhhhhhhht-tt--hheehhhhhhhhhhhhhhhhhhheeehhhhhhh------------ee--e---hhhhh--e---hhhhhhhh--e------eeh-hhhhhheee-------e-------------t--t-----t-t--tt-t-t--hhhhhh-h-hhhhhhhhhhhhhh--------hhhhhhhhhhhhhhhhhth-hhhhhhh-hhhhhhhhhh---
	PREDATOR	---hhhhhhhhhh--hhhhhhhhhhhhhhhhhhhhhh----------eeee-------------hhhhhhh------eeeeeeeee-----eeeee---------------hhhhhhhhh--hhhhhhhhhhhhhh--hhhhhhh-----eee------------hhhhhhhhhhhhhhhhhhhhhhhhhhhhhhhhhhhhhhhhhhhhhhhhhhhhh------eeehhhhhhhhhhhhhhhhhhhhhhhhhhhhhhhheeee----eeeeee----hhhhhhhhhhhhhhhhhhhhheee----eeeee----eeee-----eeeee---------------eeee--------------eeehhhhhhhhhhhhhhhhhhhhh------hhhhhhhhh---hhhhhhh-hhhhhhhhhhhhhhhhhhh---
Disorder IUPRED		dddddddd----------------------------------------------------------------------------------------------------------------------------------------dd------ddddddd---------------------------------------------------------------------------------------------------------------------------------------------------------------------------------------------------------------------------------------------------------------------------ddddddd
	GLOBPLOT	GGGGGGGGGGGGGGGGGGGGGGGGGGGGGGGGGGGGGGGGGGGGGGGGGGGGGGGGGGGGGGGGGGGGGGGGGGGGGGGGGGGGGGGGGGGGGGGGGGGGGGGGGGGGGGGGGGGGGGGGGGGGGGGGGGGGGGGGGGGGGGGGGGGGGGGGGGGGGGGGGGGGGGGGGGGGGGGGGGGGGGGGGGGGGGGGGGGGGGGGGGGGGGGGGGGGGGGGGGGGGGGGGGGGGGGGGGGGGGGGGGGGGGGGGGGGGGGGGGGGGGGGGGGGGGGGGGGGGGGGGGGGGGGGGGGGGGGGGGGGGGGGGGGGGGGGGGGGGGGGGGGGGGGGGGGGGGGGGGGGGGGGGGGGGGGGGGGGGGGGGGGGGGGGGGGGGGGGGGGGGGGGGGGGGGGGGGGGGGGGGGGGGGGGGGGGGGGGGGGGGGGGGGGGGGGGG
Domain	SMART		--Coiled coil region * * Coiled c------------------------------------------------------------------------------MA * * MA * * MA * * MA * * MA * * MA * * MA * * MA * * MA * * MA * * MA * * MA * * MA * * MAlow complexity * * low* * MA * * MA * * MA * * MA * * MA * * MA * * MA * * MA * * MA * * MA * * MA * * MA * * MA * ------------------------------------------------------------------------------------------------------------------
Features COILS		---000000000000000000000---------------------------------888888888888888888888---------------------------------------------------------------------------------------999999999999999999999-------------------------------------------------------------------------------------------------------------------------------------------------------------------------------------------------------------------------------------------------------
	NLS		----------------55555555555555555555555555555555-------------------------------------------------------------------------------------------------------------------------------------------------------------------------------------------------------------------------------------------------------------------------------------------------------------------------------------------------------------------------------------------------
	PDB_95		-------------------------------------------------------------------------------------------------------------------------------------------------------------------------------------------------------------------------------------------------------------------------------------------------------------------------------------------------------------------------------------------------------------------------------------------------
	PDB_50to95	-------------------------------------------------------------------------------------------------------------------------------------------------------------------------------------------------------------------------------------------------------------------------------------------------------------------------------------------------------------------------------------------------------------------------------------------------
	PDB_30to50	-------------------------------------------------------------------------------------------------------------------------------------------------------------------------------------------------------------------------------------------------------------------------------------------------------------------------------------------------------------------------------------------------------------------------------------------------
