# Supplementary material for: The Helicobacter pylori TlpD cytoplasmic chemoreceptor requires an intact C-terminus for polar localization and function
Source: J Bacteriol. 2026 Feb 9;208(3):e00394-25. doi: 10.1128/jb.00394-25 (PMC13001251; doi:10.1128/jb.00394-25)
Supplement: File S2 — tlpD plasmid sequences.DNA sequences of the tlpD-containing inserts and full constructs created for this work. [file jb.00394-25-s0002.txt]

Insert		Name
			
tlpD		tlpD		
Insert sequence:	ggcttggggtattccttgatgcgctttattgcggaattttacagagagccagatagccaaatgggggtttattttttaaatttgagcatggggcagattttaagcttatttatggtagttgtttcgttagggattttattgtatgctacaaggcattctaaaaaaataaaggaaaatcaatgaaatttttggatcaagaaaaaagaagacaattattgaatgagcgccattcttgcaagatgtttgatagccattatgagttttctagcgaagaattagaagaaatcgctgaaatcgccagactatcgccaagctcttacaacacgcagccatggcattttgtgatggttactaataaggatttaaaaaaacaaattgcagcacacagctatttcaatgaagagatgattaaaagcgcttcagcgttaatggtggtatgctctttaaaacccagcgagttgttaccacacggtcattacatgcaaaatctctatccggagaatagtgtcaagcaagctgatgaaattatcgtgttagatcaaggcaaactaatagaacagggcaactttgaaacccttatgaaaaaacagggattattttacgaattgtttttgaagcagcaatactaacgagcgattaaaatgtttggtaattttgggtataatctcaaaagattcaaatttaaataaggaatgccaccatgtttgggaataagcagttacagcttcaaatcagtcaaaaagatactgaaattatggagttaaaaaaggaagtcaatctctatcaaagccttttaaatttgtgcttgcatgaaggttttgtaggtattaaaaacaataaagtcgtttttaaaagcgggaatcttgcaagcttaaacaatttagaagaacaaagcattcattttaaagaaaacgcagagagcgttaatttacaaggcgtttcttattctttgaaaagccaaaatattgacggcgtgcagtatttttcattggctaaaaacacaagttgtgtgggggaataccataaaaatgatttgtttaagactttttgcgcgagcttaaaagaaggcttagagaacgcgcaagaaagcatgcagtatttccatcaagaaacaggcttgctcttaaatgcggctaaaaatggcgaagtgcattctactgaaggattagggaccgttaataaaacgggtcaagacattgaatcgctttatgaaaagatgcaaaacgccacttcattagcggactctctcaaccaacggagcaatgaaatcactcaagtcatttctttgattgatgatattgcagaacaaaccaatctcttagccctaaacgccgctattgaggccgcacgagcgggcgaacatgggagagggtttgcggtggtggctgatgaggtgagaaaactcgctgaaaaaacccaaaaagccactaaagaaatcgctgttgtcgttaaaagcatgcaacaagaagccaacgacattcaaaccaacacccacgatattaattctattgtaggttctattaagggcgatgtggaagagcttaaatccaccgtaaaaaataacatgattgtcgcgcaagcggcaaaatacaccatctacaatgtcaataaccgggtgttttgcggtctagccaagcttgatcatgtggtctttaaaaacaatctttatggcatggtttttggcctcaactcctttgatattaccagccataagaattgccgcttaggcaaatggtattatgagggcgcgggcaaagagaatttttccaacacttcaggctatagagctttagaaagccaccatgcgagcgtgcatgctgaagctaatgatttggttaaagccgttcaagaagaccacattaccgattcaaaatacctagaacataaagtgcatttaatggaagatagcgctaaacatgtcaaagaaaatattgataagatgttttacgaaaaacaagatgaactcaataaaatcattgaaaaaattcaaaaaggcgaagactacaaggaccacgacggtgactacaaggaccacgacatcgactacaaggacgacgacgacaagtgattccattcaatgaagcgattttataaggaggaaaaaataaagagggttataatgaacgagaaaaatataaaacacagtcaaaactttattacttcaaaacataatatagataaaataatgacaaatataagattaaatgaacatgataatatctttgaaatcggctctggaaaagggcattttacccttgaattagtacagaggtgtaatttcgtaactgccattgaaatagaccataaattatgcaaaactacagaaaataaacttgttgatcacgataatttccaagttttaaacaaggatatattgcagtttaaatttcctaaaaaccaatcctataaaatatttggtaatataccttataacataagtacggatataatacgcaaaattgtttttgatagtatagctgatgagatttatttaatcgtggaatacgggtttgctaaaagattattaaatacaaaacgctcattcgcattatttttaatggcagaagttgatatttctatattaagtatggttccaagagaatattttcatcctaaacctaaagtgaatagctcacttatcagattaaatagaaaaaaatcaagaatatcacacaaagataaacagaagtataattatttcgttatgaaatgggtaaacaaagaatacaagaaaatatttacaaaaaatcaatttaacaattccttaaaacatgcaggaattgacgatttaaacaatattagctttgaacaattcttatctcttttcaatagctataaattatttaataagtaattcaaccacagcatgcaaaaattagaaagctatattttagagcaatgctatatcgctgtggggcaaatttgcatgggcgtgagcttaatgggattggatagttgcattattggaggctttgatcctttaaaagtgggcgaagttttagaagagcgtatcaataagcctaaaatcgcatgcttgatcgctttgggtaagagggtggcagaagcgagccaaaaatcaagaaaatcaaaagttgatgcgattacttggttgtgattaaacaaaatcaaaaactttttaactataatcaaacctaaattaaagtttaaggagtggcattttgtttaaaagaatggttttaatcgctcttttaggggtgttttcaagcgtttcattaagcactaagagtcttttaagagatgatgggattttagtctctgatttaaagggcatgaaatcagaactgtctgatgctcctgcttgggtttttgaagaccctaaagtcccctacgaag
								
Construct sequence:	GGCTTGGGGTATTCCTTGATGCGCTTTATTGCGGAATTTTACAGAGAGCCAGATAGCCAAATGGGGGTTTATTTTTTAAATTTGAGCATGGGGCAGATTTTAAGCTTATTTATGGTAGTTGTTTCGTTAGGGATTTTATTGTATGCTACAAGGCATTCTAAAAAAATAAAGGAAAATCAATGAAATTTTTGGATCAAGAAAAAAGAAGACAATTATTGAATGAGCGCCATTCTTGCAAGATGTTTGATAGCCATTATGAGTTTTCTAGCGAAGAATTAGAAGAAATCGCTGAAATCGCCAGACTATCGCCAAGCTCTTACAACACGCAGCCATGGCATTTTGTGATGGTTACTAATAAGGATTTAAAAAAACAAATTGCAGCACACAGCTATTTCAATGAAGAGATGATTAAAAGCGCTTCAGCGTTAATGGTGGTATGCTCTTTAAAACCCAGCGAGTTGTTACCACACGGTCATTACATGCAAAATCTCTATCCGGAGAATAGTGTCAAGCAAGCTGATGAAATTATCGTGTTAGATCAAGGCAAACTAATAGAACAGGGCAACTTTGAAACCCTTATGAAAAAACAGGGATTATTTTACGAATTGTTTTTGAAGCAGCAATACTAACGAGCGATTAAAATGTTTGGTAATTTTGGGTATAATCTCAAAAGATTCAAATTTAAATAAGGAATGCCACCATGTTTGGGAATAAGCAGTTACAGCTTCAAATCAGTCAAAAAGATACTGAAATTATGGAGTTAAAAAAGGAAGTCAATCTCTATCAAAGCCTTTTAAATTTGTGCTTGCATGAAGGTTTTGTAGGTATTAAAAACAATAAAGTCGTTTTTAAAAGCGGGAATCTTGCAAGCTTAAACAATTTAGAAGAACAAAGCATTCATTTTAAAGAAAACGCAGAGAGCGTTAATTTACAAGGCGTTTCTTATTCTTTGAAAAGCCAAAATATTGACGGCGTGCAGTATTTTTCATTGGCTAAAAACACAAGTTGTGTGGGGGAATACCATAAAAATGATTTGTTTAAGACTTTTTGCGCGAGCTTAAAAGAAGGCTTAGAGAACGCGCAAGAAAGCATGCAGTATTTCCATCAAGAAACAGGCTTGCTCTTAAATGCGGCTAAAAATGGCGAAGTGCATTCTACTGAAGGATTAGGGACCGTTAATAAAACGGGTCAAGACATTGAATCGCTTTATGAAAAGATGCAAAACGCCACTTCATTAGCGGACTCTCTCAACCAACGGAGCAATGAAATCACTCAAGTCATTTCTTTGATTGATGATATTGCAGAACAAACCAATCTCTTAGCCCTAAACGCCGCTATTGAGGCCGCACGAGCGGGCGAACATGGGAGAGGGTTTGCGGTGGTGGCTGATGAGGTGAGAAAACTCGCTGAAAAAACCCAAAAAGCCACTAAAGAAATCGCTGTTGTCGTTAAAAGCATGCAACAAGAAGCCAACGACATTCAAACCAACACCCACGATATTAATTCTATTGTAGGTTCTATTAAGGGCGATGTGGAAGAGCTTAAATCCACCGTAAAAAATAACATGATTGTCGCGCAAGCGGCAAAATACACCATCTACAATGTCAATAACCGGGTGTTTTGCGGTCTAGCCAAGCTTGATCATGTGGTCTTTAAAAACAATCTTTATGGCATGGTTTTTGGCCTCAACTCCTTTGATATTACCAGCCATAAGAATTGCCGCTTAGGCAAATGGTATTATGAGGGCGCGGGCAAAGAGAATTTTTCCAACACTTCAGGCTATAGAGCTTTAGAAAGCCACCATGCGAGCGTGCATGCTGAAGCTAATGATTTGGTTAAAGCCGTTCAAGAAGACCACATTACCGATTCAAAATACCTAGAACATAAAGTGCATTTAATGGAAGATAGCGCTAAACATGTCAAAGAAAATATTGATAAGATGTTTTACGAAAAACAAGATGAACTCAATAAAATCATTGAAAAAATTCAAAAAGGCGAAGACTACAAGGACCACGACGGTGACTACAAGGACCACGACATCGACTACAAGGACGACGACGACAAGTGATTCCATTCAATGAAGCGATTTTATAAGGAGGAAAAAATAAAGAGGGTTATAATGAACGAGAAAAATATAAAACACAGTCAAAACTTTATTACTTCAAAACATAATATAGATAAAATAATGACAAATATAAGATTAAATGAACATGATAATATCTTTGAAATCGGCTCTGGAAAAGGGCATTTTACCCTTGAATTAGTACAGAGGTGTAATTTCGTAACTGCCATTGAAATAGACCATAAATTATGCAAAACTACAGAAAATAAACTTGTTGATCACGATAATTTCCAAGTTTTAAACAAGGATATATTGCAGTTTAAATTTCCTAAAAACCAATCCTATAAAATATTTGGTAATATACCTTATAACATAAGTACGGATATAATACGCAAAATTGTTTTTGATAGTATAGCTGATGAGATTTATTTAATCGTGGAATACGGGTTTGCTAAAAGATTATTAAATACAAAACGCTCATTCGCATTATTTTTAATGGCAGAAGTTGATATTTCTATATTAAGTATGGTTCCAAGAGAATATTTTCATCCTAAACCTAAAGTGAATAGCTCACTTATCAGATTAAATAGAAAAAAATCAAGAATATCACACAAAGATAAACAGAAGTATAATTATTTCGTTATGAAATGGGTAAACAAAGAATACAAGAAAATATTTACAAAAAATCAATTTAACAATTCCTTAAAACATGCAGGAATTGACGATTTAAACAATATTAGCTTTGAACAATTCTTATCTCTTTTCAATAGCTATAAATTATTTAATAAGTAATTCAACCACAGCATGCAAAAATTAGAAAGCTATATTTTAGAGCAATGCTATATCGCTGTGGGGCAAATTTGCATGGGCGTGAGCTTAATGGGATTGGATAGTTGCATTATTGGAGGCTTTGATCCTTTAAAAGTGGGCGAAGTTTTAGAAGAGCGTATCAATAAGCCTAAAATCGCATGCTTGATCGCTTTGGGTAAGAGGGTGGCAGAAGCGAGCCAAAAATCAAGAAAATCAAAAGTTGATGCGATTACTTGGTTGTGATTAAACAAAATCAAAAACTTTTTAACTATAATCAAACCTAAATTAAAGTTTAAGGAGTGGCATTTTGTTTAAAAGAATGGTTTTAATCGCTCTTTTAGGGGTGTTTTCAAGCGTTTCATTAAGCACTAAGAGTCTTTTAAGAGATGATGGGATTTTAGTCTCTGATTTAAAGGGCATGAAATCAGAACTGTCTGATGCTCCTGCTTGGGTTTTTGAAGACCCTAAAGTCCCCTACGAAGAGGCTAGGTGGAGGCTCAGTGATGATAAGTCTGCGATGGTGGATGCATGTGTCATGGTCATAGCTGTTTCCTGTGTGAAATTGTTATCCGCTCAGAGGGCACAATCCTATTCCGCGCTATCCGACAATCTCCAAGACATTAGGTGGAGTTCAGTTCGGCGTATGGCATATGTCGCTGGAAAGAACATGTGAGCAAAAGGCCAGCAAAAGGCCAGGAACCGTAAAAAGGCCGCGTTGCTGGCGTTTTTCCATAGGCTCCGCCCCCCTGACGAGCATCACAAAAATCGACGCTCAAGTCAGAGGTGGCGAAACCCGACAGGACTATAAAGATACCAGGCGTTTCCCCCTGGAAGCTCCCTCGTGCGCTCTCCTGTTCCGACCCTGCCGCTTACCGGATACCTGTCCGCCTTTCTCCCTTCGGGAAGCGTGGCGCTTTCTCATAGCTCACGCTGTAGGTATCTCAGTTCGGTGTAGGTCGTTCGCTCCAAGCTGGGCTGTGTGCACGAACCCCCCGTTCAGCCCGACCGCTGCGCCTTATCCGGTAACTATCGTCTTGAGTCCAACCCGGTAAGACACGACTTATCGCCACTGGCAGCAGCCACTGGTAACAGGATTAGCAGAGCGAGGTATGTAGGCGGTGCTACAGAGTTCTTGAAGTGGTGGCCTAACTACGGCTACACTAGAAGAACAGTATTTGGTATCTGCGCTCTGCTGAAGCCAGTTACCTTCGGAAAAAGAGTTGGTAGCTCTTGATCCGGCAAACAAACCACCGCTGGTAGCGGTGGTTTTTTTGTTTGCAAGCAGCAGATTACGCGCAGAAAAAAAGGATCTCAAGAAGATCCTTTGATCTTTTCTACGGGGTCTGACGCTCTATTCAACAAAGCCGCCGTCCCGTCAAGTCAGCGTAAATGGGTAGGGGGCTTCAAATCGTCCTCGTGATACCAATTCGGAGCCTGCTTTTTTGTACAAACTTGTTGATAATGGCAATTCAAGGATCTTCACCTAGATCCTTTTAAATTAAAAATGAAGTTTTAAATCAATCTAAAGTATATATGAGTAAACTTGGTCTGACAGTTACCAATGCTTAATCAGTGAGGCACCTATCTCAGCGATCTGTCTATTTCGTTCATCCATAGTTGCCTGACTCCCCGTCGTGTAGATAACTACGATACGGGAGGGCTTACCATCTGGCCCCAGTGCTGCAATGATACCGCGAGAGCCACGCTCACCGGCTCCAGATTTATCAGCAATAAACCAGCCAGCCGGAAGGGCCGAGCGCAGAAGTGGTCCTGCAACTTTATCCGCCTCCATCCAGTCTATTAATTGTTGCCGGGAAGCTAGAGTAAGTAGTTCGCCAGTTAATAGTTTGCGCAACGTTGTTGCCATTGCTACAGGCATCGTGGTGTCACGCTCGTCGTTTGGTATGGCTTCATTCAGCTCCGGTTCCCAACGATCAAGGCGAGTTACATGATCCCCCATGTTGTGCAAAAAAGCGGTTAGCTCCTTCGGTCCTCCGATCGTTGTCAGAAGTAAGTTGGCCGCAGTGTTATCACTCATGGTTATGGCAGCACTGCATAATTCTCTTACTGTCATGCCATCCGTAAGATGCTTTTCTGTGACTGGTGAGTACTCAACCAAGTCATTCTGAGAATAGTGTATGCGGCGACCGAGTTGCTCTTGCCCGGCGTCAATACGGGATAATACCGCGCCACATAGCAGAACTTTAAAAGTGCTCATCATTGGAAAACGTTCTTCGGGGCGAAAACTCTCAAGGATCTTACCGCTGTTGAGATCCAGTTCGATGTAACCCACTCGTGCACCCAACTGATCTTCAGCATCTTTTACTTTCACCAGCGTTTCTGGGTGAGCAAAAACAGGAAGGCAAAATGCCGCAAAAAAGGGAATAAGGGCGACACGGAAATGTTGAATACTCATACTCTTCCTTTTTCAATATTATTGAAGCATTTATCAGGGTTATTGTCTCATGAGCGGATACATATTTGAATGTATTTAGAAAAATAAACAAATAGGGGTTCCGCGCACATTTCCCCGAAAAGTGCCAGATACCTGAAACAAAACCCATCGTACGGCCAAGGAAGTCTCCAATAACTGTGATCCACCACAAGCGCCAGGGTTTTCCCAGTCACGACGTTGTAAAACGACGGCCAGTCATGCATAATCCGCACGCATCTGGAATAAGGAAGTGCCATTCCGCCTGACCT


tlpD53-433	tlpDΔN4		
Insert sequence:	ggcttggggtattccttgatgcgctttattgcggaattttacagagagccagatagccaaatgggggtttattttttaaatttgagcatggggcagattttaagcttatttatggtagttgtttcgttagggattttattgtatgctacaaggcattctaaaaaaataaaggaaaatcaatgaaatttttggatcaagaaaaaagaagacaattattgaatgagcgccattcttgcaagatgtttgatagccattatgagttttctagcgaagaattagaagaaatcgctgaaatcgccagactatcgccaagctcttacaacacgcagccatggcattttgtgatggttactaataaggatttaaaaaaacaaattgcagcacacagctatttcaatgaagagatgattaaaagcgcttcagcgttaatggtggtatgctctttaaaacccagcgagttgttaccacacggtcattacatgcaaaatctctatccggagaatagtgtcaagcaagctgatgaaattatcgtgttagatcaaggcaaactaatagaacagggcaactttgaaacccttatgaaaaaacagggattattttacgaattgtttttgaagcagcaatactaacgagcgattaaaatgtttggtaattttgggtataatctcaaaagattcaaatttaaataaggaatgccaccATGgggaatcttgcaagcttaaacaatttagaagaacaaagcattcattttaaagaaaacgcagagagcgttaatttacaaggcgtttcttattctttgaaaagccaaaatattgacggcgtgcagtatttttcattggctaaaaacacaagttgtgtgggggaataccataaaaatgatttgtttaagactttttgcgcgagcttaaaagaaggcttagagaacgcgcaagaaagcatgcagtatttccatcaagaaacaggcttgctcttaaatgcggctaaaaatggcgaagtgcattctactgaaggattagggaccgttaataaaacgggtcaagacattgaatcgctttatgaaaagatgcaaaacgccacttcattagcggactctctcaaccaacggagcaatgaaatcactcaagtcatttctttgattgatgatattgcagaacaaaccaatctcttagccctaaacgccgctattgaggccgcacgagcgggcgaacatgggagagggtttgcggtggtggctgatgaggtgagaaaactcgctgaaaaaacccaaaaagccactaaagaaatcgctgttgtcgttaaaagcatgcaacaagaagccaacgacattcaaaccaacacccacgatattaattctattgtaggttctattaagggcgatgtggaagagcttaaatccaccgtaaaaaataacatgattgtcgcgcaagcggcaaaatacaccatctacaatgtcaataaccgggtgttttgcggtctagccaagcttgatcatgtggtctttaaaaacaatctttatggcatggtttttggcctcaactcctttgatattaccagccataagaattgccgcttaggcaaatggtattatgagggcgcgggcaaagagaatttttccaacacttcaggctatagagctttagaaagccaccatgcgagcgtgcatgctgaagctaatgatttggttaaagccgttcaagaagaccacattaccgattcaaaatacctagaacataaagtgcatttaatggaagatagcgctaaacatgtcaaagaaaatattgataagatgttttacgaaaaacaagatgaactcaataaaatcattgaaaaaattcaaaaaggcgaagactacaaggaccacgacggtgactacaaggaccacgacatcgactacaaggacgacgacgacaagtgattccattcaatgaagcgattttataaggaggaaaaaataaagagggttataatgaacgagaaaaatataaaacacagtcaaaactttattacttcaaaacataatatagataaaataatgacaaatataagattaaatgaacatgataatatctttgaaatcggctctggaaaagggcattttacccttgaattagtacagaggtgtaatttcgtaactgccattgaaatagaccataaattatgcaaaactacagaaaataaacttgttgatcacgataatttccaagttttaaacaaggatatattgcagtttaaatttcctaaaaaccaatcctataaaatatttggtaatataccttataacataagtacggatataatacgcaaaattgtttttgatagtatagctgatgagatttatttaatcgtggaatacgggtttgctaaaagattattaaatacaaaacgctcattcgcattatttttaatggcagaagttgatatttctatattaagtatggttccaagagaatattttcatcctaaacctaaagtgaatagctcacttatcagattaaatagaaaaaaatcaagaatatcacacaaagataaacagaagtataattatttcgttatgaaatgggtaaacaaagaatacaagaaaatatttacaaaaaatcaatttaacaattccttaaaacatgcaggaattgacgatttaaacaatattagctttgaacaattcttatctcttttcaatagctataaattatttaataagtaattcaaccacagcatgcaaaaattagaaagctatattttagagcaatgctatatcgctgtggggcaaatttgcatgggcgtgagcttaatgggattggatagttgcattattggaggctttgatcctttaaaagtgggcgaagttttagaagagcgtatcaataagcctaaaatcgcatgcttgatcgctttgggtaagagggtggcagaagcgagccaaaaatcaagaaaatcaaaagttgatgcgattacttggttgtgattaaacaaaatcaaaaactttttaactataatcaaacctaaattaaagtttaaggagtggcattttgtttaaaagaatggttttaatcgctcttttaggggtgttttcaagcgtttcattaagcactaagagtcttttaagagatgatgggattttagtctctgatttaaagggcatgaaatcagaactgtctgatgctcctgcttgggtttttgaagaccctaaagtcccctacgaag

Construct sequence:	GGCTTGGGGTATTCCTTGATGCGCTTTATTGCGGAATTTTACAGAGAGCCAGATAGCCAAATGGGGGTTTATTTTTTAAATTTGAGCATGGGGCAGATTTTAAGCTTATTTATGGTAGTTGTTTCGTTAGGGATTTTATTGTATGCTACAAGGCATTCTAAAAAAATAAAGGAAAATCAATGAAATTTTTGGATCAAGAAAAAAGAAGACAATTATTGAATGAGCGCCATTCTTGCAAGATGTTTGATAGCCATTATGAGTTTTCTAGCGAAGAATTAGAAGAAATCGCTGAAATCGCCAGACTATCGCCAAGCTCTTACAACACGCAGCCATGGCATTTTGTGATGGTTACTAATAAGGATTTAAAAAAACAAATTGCAGCACACAGCTATTTCAATGAAGAGATGATTAAAAGCGCTTCAGCGTTAATGGTGGTATGCTCTTTAAAACCCAGCGAGTTGTTACCACACGGTCATTACATGCAAAATCTCTATCCGGAGAATAGTGTCAAGCAAGCTGATGAAATTATCGTGTTAGATCAAGGCAAACTAATAGAACAGGGCAACTTTGAAACCCTTATGAAAAAACAGGGATTATTTTACGAATTGTTTTTGAAGCAGCAATACTAACGAGCGATTAAAATGTTTGGTAATTTTGGGTATAATCTCAAAAGATTCAAATTTAAATAAGGAATGCCACCATGGGGAATCTTGCAAGCTTAAACAATTTAGAAGAACAAAGCATTCATTTTAAAGAAAACGCAGAGAGCGTTAATTTACAAGGCGTTTCTTATTCTTTGAAAAGCCAAAATATTGACGGCGTGCAGTATTTTTCATTGGCTAAAAACACAAGTTGTGTGGGGGAATACCATAAAAATGATTTGTTTAAGACTTTTTGCGCGAGCTTAAAAGAAGGCTTAGAGAACGCGCAAGAAAGCATGCAGTATTTCCATCAAGAAACAGGCTTGCTCTTAAATGCGGCTAAAAATGGCGAAGTGCATTCTACTGAAGGATTAGGGACCGTTAATAAAACGGGTCAAGACATTGAATCGCTTTATGAAAAGATGCAAAACGCCACTTCATTAGCGGACTCTCTCAACCAACGGAGCAATGAAATCACTCAAGTCATTTCTTTGATTGATGATATTGCAGAACAAACCAATCTCTTAGCCCTAAACGCCGCTATTGAGGCCGCACGAGCGGGCGAACATGGGAGAGGGTTTGCGGTGGTGGCTGATGAGGTGAGAAAACTCGCTGAAAAAACCCAAAAAGCCACTAAAGAAATCGCTGTTGTCGTTAAAAGCATGCAACAAGAAGCCAACGACATTCAAACCAACACCCACGATATTAATTCTATTGTAGGTTCTATTAAGGGCGATGTGGAAGAGCTTAAATCCACCGTAAAAAATAACATGATTGTCGCGCAAGCGGCAAAATACACCATCTACAATGTCAATAACCGGGTGTTTTGCGGTCTAGCCAAGCTTGATCATGTGGTCTTTAAAAACAATCTTTATGGCATGGTTTTTGGCCTCAACTCCTTTGATATTACCAGCCATAAGAATTGCCGCTTAGGCAAATGGTATTATGAGGGCGCGGGCAAAGAGAATTTTTCCAACACTTCAGGCTATAGAGCTTTAGAAAGCCACCATGCGAGCGTGCATGCTGAAGCTAATGATTTGGTTAAAGCCGTTCAAGAAGACCACATTACCGATTCAAAATACCTAGAACATAAAGTGCATTTAATGGAAGATAGCGCTAAACATGTCAAAGAAAATATTGATAAGATGTTTTACGAAAAACAAGATGAACTCAATAAAATCATTGAAAAAATTCAAAAAGGCGAAGACTACAAGGACCACGACGGTGACTACAAGGACCACGACATCGACTACAAGGACGACGACGACAAGTGATTCCATTCAATGAAGCGATTTTATAAGGAGGAAAAAATAAAGAGGGTTATAATGAACGAGAAAAATATAAAACACAGTCAAAACTTTATTACTTCAAAACATAATATAGATAAAATAATGACAAATATAAGATTAAATGAACATGATAATATCTTTGAAATCGGCTCTGGAAAAGGGCATTTTACCCTTGAATTAGTACAGAGGTGTAATTTCGTAACTGCCATTGAAATAGACCATAAATTATGCAAAACTACAGAAAATAAACTTGTTGATCACGATAATTTCCAAGTTTTAAACAAGGATATATTGCAGTTTAAATTTCCTAAAAACCAATCCTATAAAATATTTGGTAATATACCTTATAACATAAGTACGGATATAATACGCAAAATTGTTTTTGATAGTATAGCTGATGAGATTTATTTAATCGTGGAATACGGGTTTGCTAAAAGATTATTAAATACAAAACGCTCATTCGCATTATTTTTAATGGCAGAAGTTGATATTTCTATATTAAGTATGGTTCCAAGAGAATATTTTCATCCTAAACCTAAAGTGAATAGCTCACTTATCAGATTAAATAGAAAAAAATCAAGAATATCACACAAAGATAAACAGAAGTATAATTATTTCGTTATGAAATGGGTAAACAAAGAATACAAGAAAATATTTACAAAAAATCAATTTAACAATTCCTTAAAACATGCAGGAATTGACGATTTAAACAATATTAGCTTTGAACAATTCTTATCTCTTTTCAATAGCTATAAATTATTTAATAAGTAATTCAACCACAGCATGCAAAAATTAGAAAGCTATATTTTAGAGCAATGCTATATCGCTGTGGGGCAAATTTGCATGGGCGTGAGCTTAATGGGATTGGATAGTTGCATTATTGGAGGCTTTGATCCTTTAAAAGTGGGCGAAGTTTTAGAAGAGCGTATCAATAAGCCTAAAATCGCATGCTTGATCGCTTTGGGTAAGAGGGTGGCAGAAGCGAGCCAAAAATCAAGAAAATCAAAAGTTGATGCGATTACTTGGTTGTGATTAAACAAAATCAAAAACTTTTTAACTATAATCAAACCTAAATTAAAGTTTAAGGAGTGGCATTTTGTTTAAAAGAATGGTTTTAATCGCTCTTTTAGGGGTGTTTTCAAGCGTTTCATTAAGCACTAAGAGTCTTTTAAGAGATGATGGGATTTTAGTCTCTGATTTAAAGGGCATGAAATCAGAACTGTCTGATGCTCCTGCTTGGGTTTTTGAAGACCCTAAAGTCCCCTACGAAGAGGCTAGGTGGAGGCTCAGTGATGATAAGTCTGCGATGGTGGATGCATGTGTCATGGTCATAGCTGTTTCCTGTGTGAAATTGTTATCCGCTCAGAGGGCACAATCCTATTCCGCGCTATCCGACAATCTCCAAGACATTAGGTGGAGTTCAGTTCGGCGTATGGCATATGTCGCTGGAAAGAACATGTGAGCAAAAGGCCAGCAAAAGGCCAGGAACCGTAAAAAGGCCGCGTTGCTGGCGTTTTTCCATAGGCTCCGCCCCCCTGACGAGCATCACAAAAATCGACGCTCAAGTCAGAGGTGGCGAAACCCGACAGGACTATAAAGATACCAGGCGTTTCCCCCTGGAAGCTCCCTCGTGCGCTCTCCTGTTCCGACCCTGCCGCTTACCGGATACCTGTCCGCCTTTCTCCCTTCGGGAAGCGTGGCGCTTTCTCATAGCTCACGCTGTAGGTATCTCAGTTCGGTGTAGGTCGTTCGCTCCAAGCTGGGCTGTGTGCACGAACCCCCCGTTCAGCCCGACCGCTGCGCCTTATCCGGTAACTATCGTCTTGAGTCCAACCCGGTAAGACACGACTTATCGCCACTGGCAGCAGCCACTGGTAACAGGATTAGCAGAGCGAGGTATGTAGGCGGTGCTACAGAGTTCTTGAAGTGGTGGCCTAACTACGGCTACACTAGAAGAACAGTATTTGGTATCTGCGCTCTGCTGAAGCCAGTTACCTTCGGAAAAAGAGTTGGTAGCTCTTGATCCGGCAAACAAACCACCGCTGGTAGCGGTGGTTTTTTTGTTTGCAAGCAGCAGATTACGCGCAGAAAAAAAGGATCTCAAGAAGATCCTTTGATCTTTTCTACGGGGTCTGACGCTCTATTCAACAAAGCCGCCGTCCCGTCAAGTCAGCGTAAATGGGTAGGGGGCTTCAAATCGTCCTCGTGATACCAATTCGGAGCCTGCTTTTTTGTACAAACTTGTTGATAATGGCAATTCAAGGATCTTCACCTAGATCCTTTTAAATTAAAAATGAAGTTTTAAATCAATCTAAAGTATATATGAGTAAACTTGGTCTGACAGTTACCAATGCTTAATCAGTGAGGCACCTATCTCAGCGATCTGTCTATTTCGTTCATCCATAGTTGCCTGACTCCCCGTCGTGTAGATAACTACGATACGGGAGGGCTTACCATCTGGCCCCAGTGCTGCAATGATACCGCGAGAGCCACGCTCACCGGCTCCAGATTTATCAGCAATAAACCAGCCAGCCGGAAGGGCCGAGCGCAGAAGTGGTCCTGCAACTTTATCCGCCTCCATCCAGTCTATTAATTGTTGCCGGGAAGCTAGAGTAAGTAGTTCGCCAGTTAATAGTTTGCGCAACGTTGTTGCCATTGCTACAGGCATCGTGGTGTCACGCTCGTCGTTTGGTATGGCTTCATTCAGCTCCGGTTCCCAACGATCAAGGCGAGTTACATGATCCCCCATGTTGTGCAAAAAAGCGGTTAGCTCCTTCGGTCCTCCGATCGTTGTCAGAAGTAAGTTGGCCGCAGTGTTATCACTCATGGTTATGGCAGCACTGCATAATTCTCTTACTGTCATGCCATCCGTAAGATGCTTTTCTGTGACTGGTGAGTACTCAACCAAGTCATTCTGAGAATAGTGTATGCGGCGACCGAGTTGCTCTTGCCCGGCGTCAATACGGGATAATACCGCGCCACATAGCAGAACTTTAAAAGTGCTCATCATTGGAAAACGTTCTTCGGGGCGAAAACTCTCAAGGATCTTACCGCTGTTGAGATCCAGTTCGATGTAACCCACTCGTGCACCCAACTGATCTTCAGCATCTTTTACTTTCACCAGCGTTTCTGGGTGAGCAAAAACAGGAAGGCAAAATGCCGCAAAAAAGGGAATAAGGGCGACACGGAAATGTTGAATACTCATACTCTTCCTTTTTCAATATTATTGAAGCATTTATCAGGGTTATTGTCTCATGAGCGGATACATATTTGAATGTATTTAGAAAAATAAACAAATAGGGGTTCCGCGCACATTTCCCCGAAAAGTGCCAGATACCTGAAACAAAACCCATCGTACGGCCAAGGAAGTCTCCAATAACTGTGATCCACCACAAGCGCCAGGGTTTTCCCAGTCACGACGTTGTAAAACGACGGCCAGTCATGCATAATCCGCACGCATCTGGAATAAGGAAGTGCCATTCCGCCTGACCT


tlpD104-433	tlpDΔN5		
Insert sequence:	ggcttggggtattccttgatgcgctttattgcggaattttacagagagccagatagccaaatgggggtttattttttaaatttgagcatggggcagattttaagcttatttatggtagttgtttcgttagggattttattgtatgctacaaggcattctaaaaaaataaaggaaaatcaatgaaatttttggatcaagaaaaaagaagacaattattgaatgagcgccattcttgcaagatgtttgatagccattatgagttttctagcgaagaattagaagaaatcgctgaaatcgccagactatcgccaagctcttacaacacgcagccatggcattttgtgatggttactaataaggatttaaaaaaacaaattgcagcacacagctatttcaatgaagagatgattaaaagcgcttcagcgttaatggtggtatgctctttaaaacccagcgagttgttaccacacggtcattacatgcaaaatctctatccggagaatagtgtcaagcaagctgatgaaattatcgtgttagatcaaggcaaactaatagaacagggcaactttgaaacccttatgaaaaaacagggattattttacgaattgtttttgaagcagcaatactaacgagcgattaaaatgtttggtaattttgggtataatctcaaaagattcaaatttaaataaggaatgccaccATGgtgggggaataccataaaaatgatttgtttaagactttttgcgcgagcttaaaagaaggcttagagaacgcgcaagaaagcatgcagtatttccatcaagaaacaggcttgctcttaaatgcggctaaaaatggcgaagtgcattctactgaaggattagggaccgttaataaaacgggtcaagacattgaatcgctttatgaaaagatgcaaaacgccacttcattagcggactctctcaaccaacggagcaatgaaatcactcaagtcatttctttgattgatgatattgcagaacaaaccaatctcttagccctaaacgccgctattgaggccgcacgagcgggcgaacatgggagagggtttgcggtggtggctgatgaggtgagaaaactcgctgaaaaaacccaaaaagccactaaagaaatcgctgttgtcgttaaaagcatgcaacaagaagccaacgacattcaaaccaacacccacgatattaattctattgtaggttctattaagggcgatgtggaagagcttaaatccaccgtaaaaaataacatgattgtcgcgcaagcggcaaaatacaccatctacaatgtcaataaccgggtgttttgcggtctagccaagcttgatcatgtggtctttaaaaacaatctttatggcatggtttttggcctcaactcctttgatattaccagccataagaattgccgcttaggcaaatggtattatgagggcgcgggcaaagagaatttttccaacacttcaggctatagagctttagaaagccaccatgcgagcgtgcatgctgaagctaatgatttggttaaagccgttcaagaagaccacattaccgattcaaaatacctagaacataaagtgcatttaatggaagatagcgctaaacatgtcaaagaaaatattgataagatgttttacgaaaaacaagatgaactcaataaaatcattgaaaaaattcaaaaaggcgaagactacaaggaccacgacggtgactacaaggaccacgacatcgactacaaggacgacgacgacaagtgattccattcaatgaagcgattttataaggaggaaaaaataaagagggttataatgaacgagaaaaatataaaacacagtcaaaactttattacttcaaaacataatatagataaaataatgacaaatataagattaaatgaacatgataatatctttgaaatcggctctggaaaagggcattttacccttgaattagtacagaggtgtaatttcgtaactgccattgaaatagaccataaattatgcaaaactacagaaaataaacttgttgatcacgataatttccaagttttaaacaaggatatattgcagtttaaatttcctaaaaaccaatcctataaaatatttggtaatataccttataacataagtacggatataatacgcaaaattgtttttgatagtatagctgatgagatttatttaatcgtggaatacgggtttgctaaaagattattaaatacaaaacgctcattcgcattatttttaatggcagaagttgatatttctatattaagtatggttccaagagaatattttcatcctaaacctaaagtgaatagctcacttatcagattaaatagaaaaaaatcaagaatatcacacaaagataaacagaagtataattatttcgttatgaaatgggtaaacaaagaatacaagaaaatatttacaaaaaatcaatttaacaattccttaaaacatgcaggaattgacgatttaaacaatattagctttgaacaattcttatctcttttcaatagctataaattatttaataagtaattcaaccacagcatgcaaaaattagaaagctatattttagagcaatgctatatcgctgtggggcaaatttgcatgggcgtgagcttaatgggattggatagttgcattattggaggctttgatcctttaaaagtgggcgaagttttagaagagcgtatcaataagcctaaaatcgcatgcttgatcgctttgggtaagagggtggcagaagcgagccaaaaatcaagaaaatcaaaagttgatgcgattacttggttgtgattaaacaaaatcaaaaactttttaactataatcaaacctaaattaaagtttaaggagtggcattttgtttaaaagaatggttttaatcgctcttttaggggtgttttcaagcgtttcattaagcactaagagtcttttaagagatgatgggattttagtctctgatttaaagggcatgaaatcagaactgtctgatgctcctgcttgggtttttgaagaccctaaagtcccctacgaag

Construct sequence:	GGCTTGGGGTATTCCTTGATGCGCTTTATTGCGGAATTTTACAGAGAGCCAGATAGCCAAATGGGGGTTTATTTTTTAAATTTGAGCATGGGGCAGATTTTAAGCTTATTTATGGTAGTTGTTTCGTTAGGGATTTTATTGTATGCTACAAGGCATTCTAAAAAAATAAAGGAAAATCAATGAAATTTTTGGATCAAGAAAAAAGAAGACAATTATTGAATGAGCGCCATTCTTGCAAGATGTTTGATAGCCATTATGAGTTTTCTAGCGAAGAATTAGAAGAAATCGCTGAAATCGCCAGACTATCGCCAAGCTCTTACAACACGCAGCCATGGCATTTTGTGATGGTTACTAATAAGGATTTAAAAAAACAAATTGCAGCACACAGCTATTTCAATGAAGAGATGATTAAAAGCGCTTCAGCGTTAATGGTGGTATGCTCTTTAAAACCCAGCGAGTTGTTACCACACGGTCATTACATGCAAAATCTCTATCCGGAGAATAGTGTCAAGCAAGCTGATGAAATTATCGTGTTAGATCAAGGCAAACTAATAGAACAGGGCAACTTTGAAACCCTTATGAAAAAACAGGGATTATTTTACGAATTGTTTTTGAAGCAGCAATACTAACGAGCGATTAAAATGTTTGGTAATTTTGGGTATAATCTCAAAAGATTCAAATTTAAATAAGGAATGCCACCATGGTGGGGGAATACCATAAAAATGATTTGTTTAAGACTTTTTGCGCGAGCTTAAAAGAAGGCTTAGAGAACGCGCAAGAAAGCATGCAGTATTTCCATCAAGAAACAGGCTTGCTCTTAAATGCGGCTAAAAATGGCGAAGTGCATTCTACTGAAGGATTAGGGACCGTTAATAAAACGGGTCAAGACATTGAATCGCTTTATGAAAAGATGCAAAACGCCACTTCATTAGCGGACTCTCTCAACCAACGGAGCAATGAAATCACTCAAGTCATTTCTTTGATTGATGATATTGCAGAACAAACCAATCTCTTAGCCCTAAACGCCGCTATTGAGGCCGCACGAGCGGGCGAACATGGGAGAGGGTTTGCGGTGGTGGCTGATGAGGTGAGAAAACTCGCTGAAAAAACCCAAAAAGCCACTAAAGAAATCGCTGTTGTCGTTAAAAGCATGCAACAAGAAGCCAACGACATTCAAACCAACACCCACGATATTAATTCTATTGTAGGTTCTATTAAGGGCGATGTGGAAGAGCTTAAATCCACCGTAAAAAATAACATGATTGTCGCGCAAGCGGCAAAATACACCATCTACAATGTCAATAACCGGGTGTTTTGCGGTCTAGCCAAGCTTGATCATGTGGTCTTTAAAAACAATCTTTATGGCATGGTTTTTGGCCTCAACTCCTTTGATATTACCAGCCATAAGAATTGCCGCTTAGGCAAATGGTATTATGAGGGCGCGGGCAAAGAGAATTTTTCCAACACTTCAGGCTATAGAGCTTTAGAAAGCCACCATGCGAGCGTGCATGCTGAAGCTAATGATTTGGTTAAAGCCGTTCAAGAAGACCACATTACCGATTCAAAATACCTAGAACATAAAGTGCATTTAATGGAAGATAGCGCTAAACATGTCAAAGAAAATATTGATAAGATGTTTTACGAAAAACAAGATGAACTCAATAAAATCATTGAAAAAATTCAAAAAGGCGAAGACTACAAGGACCACGACGGTGACTACAAGGACCACGACATCGACTACAAGGACGACGACGACAAGTGATTCCATTCAATGAAGCGATTTTATAAGGAGGAAAAAATAAAGAGGGTTATAATGAACGAGAAAAATATAAAACACAGTCAAAACTTTATTACTTCAAAACATAATATAGATAAAATAATGACAAATATAAGATTAAATGAACATGATAATATCTTTGAAATCGGCTCTGGAAAAGGGCATTTTACCCTTGAATTAGTACAGAGGTGTAATTTCGTAACTGCCATTGAAATAGACCATAAATTATGCAAAACTACAGAAAATAAACTTGTTGATCACGATAATTTCCAAGTTTTAAACAAGGATATATTGCAGTTTAAATTTCCTAAAAACCAATCCTATAAAATATTTGGTAATATACCTTATAACATAAGTACGGATATAATACGCAAAATTGTTTTTGATAGTATAGCTGATGAGATTTATTTAATCGTGGAATACGGGTTTGCTAAAAGATTATTAAATACAAAACGCTCATTCGCATTATTTTTAATGGCAGAAGTTGATATTTCTATATTAAGTATGGTTCCAAGAGAATATTTTCATCCTAAACCTAAAGTGAATAGCTCACTTATCAGATTAAATAGAAAAAAATCAAGAATATCACACAAAGATAAACAGAAGTATAATTATTTCGTTATGAAATGGGTAAACAAAGAATACAAGAAAATATTTACAAAAAATCAATTTAACAATTCCTTAAAACATGCAGGAATTGACGATTTAAACAATATTAGCTTTGAACAATTCTTATCTCTTTTCAATAGCTATAAATTATTTAATAAGTAATTCAACCACAGCATGCAAAAATTAGAAAGCTATATTTTAGAGCAATGCTATATCGCTGTGGGGCAAATTTGCATGGGCGTGAGCTTAATGGGATTGGATAGTTGCATTATTGGAGGCTTTGATCCTTTAAAAGTGGGCGAAGTTTTAGAAGAGCGTATCAATAAGCCTAAAATCGCATGCTTGATCGCTTTGGGTAAGAGGGTGGCAGAAGCGAGCCAAAAATCAAGAAAATCAAAAGTTGATGCGATTACTTGGTTGTGATTAAACAAAATCAAAAACTTTTTAACTATAATCAAACCTAAATTAAAGTTTAAGGAGTGGCATTTTGTTTAAAAGAATGGTTTTAATCGCTCTTTTAGGGGTGTTTTCAAGCGTTTCATTAAGCACTAAGAGTCTTTTAAGAGATGATGGGATTTTAGTCTCTGATTTAAAGGGCATGAAATCAGAACTGTCTGATGCTCCTGCTTGGGTTTTTGAAGACCCTAAAGTCCCCTACGAAGAGGCTAGGTGGAGGCTCAGTGATGATAAGTCTGCGATGGTGGATGCATGTGTCATGGTCATAGCTGTTTCCTGTGTGAAATTGTTATCCGCTCAGAGGGCACAATCCTATTCCGCGCTATCCGACAATCTCCAAGACATTAGGTGGAGTTCAGTTCGGCGTATGGCATATGTCGCTGGAAAGAACATGTGAGCAAAAGGCCAGCAAAAGGCCAGGAACCGTAAAAAGGCCGCGTTGCTGGCGTTTTTCCATAGGCTCCGCCCCCCTGACGAGCATCACAAAAATCGACGCTCAAGTCAGAGGTGGCGAAACCCGACAGGACTATAAAGATACCAGGCGTTTCCCCCTGGAAGCTCCCTCGTGCGCTCTCCTGTTCCGACCCTGCCGCTTACCGGATACCTGTCCGCCTTTCTCCCTTCGGGAAGCGTGGCGCTTTCTCATAGCTCACGCTGTAGGTATCTCAGTTCGGTGTAGGTCGTTCGCTCCAAGCTGGGCTGTGTGCACGAACCCCCCGTTCAGCCCGACCGCTGCGCCTTATCCGGTAACTATCGTCTTGAGTCCAACCCGGTAAGACACGACTTATCGCCACTGGCAGCAGCCACTGGTAACAGGATTAGCAGAGCGAGGTATGTAGGCGGTGCTACAGAGTTCTTGAAGTGGTGGCCTAACTACGGCTACACTAGAAGAACAGTATTTGGTATCTGCGCTCTGCTGAAGCCAGTTACCTTCGGAAAAAGAGTTGGTAGCTCTTGATCCGGCAAACAAACCACCGCTGGTAGCGGTGGTTTTTTTGTTTGCAAGCAGCAGATTACGCGCAGAAAAAAAGGATCTCAAGAAGATCCTTTGATCTTTTCTACGGGGTCTGACGCTCTATTCAACAAAGCCGCCGTCCCGTCAAGTCAGCGTAAATGGGTAGGGGGCTTCAAATCGTCCTCGTGATACCAATTCGGAGCCTGCTTTTTTGTACAAACTTGTTGATAATGGCAATTCAAGGATCTTCACCTAGATCCTTTTAAATTAAAAATGAAGTTTTAAATCAATCTAAAGTATATATGAGTAAACTTGGTCTGACAGTTACCAATGCTTAATCAGTGAGGCACCTATCTCAGCGATCTGTCTATTTCGTTCATCCATAGTTGCCTGACTCCCCGTCGTGTAGATAACTACGATACGGGAGGGCTTACCATCTGGCCCCAGTGCTGCAATGATACCGCGAGAGCCACGCTCACCGGCTCCAGATTTATCAGCAATAAACCAGCCAGCCGGAAGGGCCGAGCGCAGAAGTGGTCCTGCAACTTTATCCGCCTCCATCCAGTCTATTAATTGTTGCCGGGAAGCTAGAGTAAGTAGTTCGCCAGTTAATAGTTTGCGCAACGTTGTTGCCATTGCTACAGGCATCGTGGTGTCACGCTCGTCGTTTGGTATGGCTTCATTCAGCTCCGGTTCCCAACGATCAAGGCGAGTTACATGATCCCCCATGTTGTGCAAAAAAGCGGTTAGCTCCTTCGGTCCTCCGATCGTTGTCAGAAGTAAGTTGGCCGCAGTGTTATCACTCATGGTTATGGCAGCACTGCATAATTCTCTTACTGTCATGCCATCCGTAAGATGCTTTTCTGTGACTGGTGAGTACTCAACCAAGTCATTCTGAGAATAGTGTATGCGGCGACCGAGTTGCTCTTGCCCGGCGTCAATACGGGATAATACCGCGCCACATAGCAGAACTTTAAAAGTGCTCATCATTGGAAAACGTTCTTCGGGGCGAAAACTCTCAAGGATCTTACCGCTGTTGAGATCCAGTTCGATGTAACCCACTCGTGCACCCAACTGATCTTCAGCATCTTTTACTTTCACCAGCGTTTCTGGGTGAGCAAAAACAGGAAGGCAAAATGCCGCAAAAAAGGGAATAAGGGCGACACGGAAATGTTGAATACTCATACTCTTCCTTTTTCAATATTATTGAAGCATTTATCAGGGTTATTGTCTCATGAGCGGATACATATTTGAATGTATTTAGAAAAATAAACAAATAGGGGTTCCGCGCACATTTCCCCGAAAAGTGCCAGATACCTGAAACAAAACCCATCGTACGGCCAAGGAAGTCTCCAATAACTGTGATCCACCACAAGCGCCAGGGTTTTCCCAGTCACGACGTTGTAAAACGACGGCCAGTCATGCATAATCCGCACGCATCTGGAATAAGGAAGTGCCATTCCGCCTGACCT


tlpD1-322	tlpDΔC3		
Insert sequence:	ggcttggggtattccttgatgcgctttattgcggaattttacagagagccagatagccaaatgggggtttattttttaaatttgagcatggggcagattttaagcttatttatggtagttgtttcgttagggattttattgtatgctacaaggcattctaaaaaaataaaggaaaatcaatgaaatttttggatcaagaaaaaagaagacaattattgaatgagcgccattcttgcaagatgtttgatagccattatgagttttctagcgaagaattagaagaaatcgctgaaatcgccagactatcgccaagctcttacaacacgcagccatggcattttgtgatggttactaataaggatttaaaaaaacaaattgcagcacacagctatttcaatgaagagatgattaaaagcgcttcagcgttaatggtggtatgctctttaaaacccagcgagttgttaccacacggtcattacatgcaaaatctctatccggagaatagtgtcaagcaagctgatgaaattatcgtgttagatcaaggcaaactaatagaacagggcaactttgaaacccttatgaaaaaacagggattattttacgaattgtttttgaagcagcaatactaacgagcgattaaaatgtttggtaattttgggtataatctcaaaagattcaaatttaaataaggaatgccaccatgtttgggaataagcagttacagcttcaaatcagtcaaaaagatactgaaattatggagttaaaaaaggaagtcaatctctatcaaagccttttaaatttgtgcttgcatgaaggttttgtaggtattaaaaacaataaagtcgtttttaaaagcgggaatcttgcaagcttaaacaatttagaagaacaaagcattcattttaaagaaaacgcagagagcgttaatttacaaggcgtttcttattctttgaaaagccaaaatattgacggcgtgcagtatttttcattggctaaaaacacaagttgtgtgggggaataccataaaaatgatttgtttaagactttttgcgcgagcttaaaagaaggcttagagaacgcgcaagaaagcatgcagtatttccatcaagaaacaggcttgctcttaaatgcggctaaaaatggcgaagtgcattctactgaaggattagggaccgttaataaaacgggtcaagacattgaatcgctttatgaaaagatgcaaaacgccacttcattagcggactctctcaaccaacggagcaatgaaatcactcaagtcatttctttgattgatgatattgcagaacaaaccaatctcttagccctaaacgccgctattgaggccgcacgagcgggcgaacatgggagagggtttgcggtggtggctgatgaggtgagaaaactcgctgaaaaaacccaaaaagccactaaagaaatcgctgttgtcgttaaaagcatgcaacaagaagccaacgacattcaaaccaacacccacgatattaattctattgtaggttctattaagggcgatgtggaagagcttaaatccaccgtaaaaaataacatgattgtcgcgcaagcggcaaaatacaccatctacaatgtcaataaccgggtgttttgcggtctagccaagcttgatcatgtggtctttaaaaacaatcttgactacaaggaccacgacggtgactacaaggaccacgacatcgactacaaggacgacgacgacaagtgaattttataaggaggaaaaaataaagagggttataatgaacgagaaaaatataaaacacagtcaaaactttattacttcaaaacataatatagataaaataatgacaaatataagattaaatgaacatgataatatctttgaaatcggctctggaaaagggcattttacccttgaattagtacagaggtgtaatttcgtaactgccattgaaatagaccataaattatgcaaaactacagaaaataaacttgttgatcacgataatttccaagttttaaacaaggatatattgcagtttaaatttcctaaaaaccaatcctataaaatatttggtaatataccttataacataagtacggatataatacgcaaaattgtttttgatagtatagctgatgagatttatttaatcgtggaatacgggtttgctaaaagattattaaatacaaaacgctcattcgcattatttttaatggcagaagttgatatttctatattaagtatggttccaagagaatattttcatcctaaacctaaagtgaatagctcacttatcagattaaatagaaaaaaatcaagaatatcacacaaagataaacagaagtataattatttcgttatgaaatgggtaaacaaagaatacaagaaaatatttacaaaaaatcaatttaacaattccttaaaacatgcaggaattgacgatttaaacaatattagctttgaacaattcttatctcttttcaatagctataaattatttaataagtaattcaaccacagcatgcaaaaattagaaagctatattttagagcaatgctatatcgctgtggggcaaatttgcatgggcgtgagcttaatgggattggatagttgcattattggaggctttgatcctttaaaagtgggcgaagttttagaagagcgtatcaataagcctaaaatcgcatgcttgatcgctttgggtaagagggtggcagaagcgagccaaaaatcaagaaaatcaaaagttgatgcgattacttggttgtgattaaacaaaatcaaaaactttttaactataatcaaacctaaattaaagtttaaggagtggcattttgtttaaaagaatggttttaatcgctcttttaggggtgttttcaagcgtttcattaagcactaagagtcttttaagagatgatgggattttagtctctgatttaaagggcatgaaatcagaactgtctgatgctcctgcttgggtttttgaagaccctaaagtcccctacgaag

Construct sequence:	GGCTTGGGGTATTCCTTGATGCGCTTTATTGCGGAATTTTACAGAGAGCCAGATAGCCAAATGGGGGTTTATTTTTTAAATTTGAGCATGGGGCAGATTTTAAGCTTATTTATGGTAGTTGTTTCGTTAGGGATTTTATTGTATGCTACAAGGCATTCTAAAAAAATAAAGGAAAATCAATGAAATTTTTGGATCAAGAAAAAAGAAGACAATTATTGAATGAGCGCCATTCTTGCAAGATGTTTGATAGCCATTATGAGTTTTCTAGCGAAGAATTAGAAGAAATCGCTGAAATCGCCAGACTATCGCCAAGCTCTTACAACACGCAGCCATGGCATTTTGTGATGGTTACTAATAAGGATTTAAAAAAACAAATTGCAGCACACAGCTATTTCAATGAAGAGATGATTAAAAGCGCTTCAGCGTTAATGGTGGTATGCTCTTTAAAACCCAGCGAGTTGTTACCACACGGTCATTACATGCAAAATCTCTATCCGGAGAATAGTGTCAAGCAAGCTGATGAAATTATCGTGTTAGATCAAGGCAAACTAATAGAACAGGGCAACTTTGAAACCCTTATGAAAAAACAGGGATTATTTTACGAATTGTTTTTGAAGCAGCAATACTAACGAGCGATTAAAATGTTTGGTAATTTTGGGTATAATCTCAAAAGATTCAAATTTAAATAAGGAATGCCACCATGTTTGGGAATAAGCAGTTACAGCTTCAAATCAGTCAAAAAGATACTGAAATTATGGAGTTAAAAAAGGAAGTCAATCTCTATCAAAGCCTTTTAAATTTGTGCTTGCATGAAGGTTTTGTAGGTATTAAAAACAATAAAGTCGTTTTTAAAAGCGGGAATCTTGCAAGCTTAAACAATTTAGAAGAACAAAGCATTCATTTTAAAGAAAACGCAGAGAGCGTTAATTTACAAGGCGTTTCTTATTCTTTGAAAAGCCAAAATATTGACGGCGTGCAGTATTTTTCATTGGCTAAAAACACAAGTTGTGTGGGGGAATACCATAAAAATGATTTGTTTAAGACTTTTTGCGCGAGCTTAAAAGAAGGCTTAGAGAACGCGCAAGAAAGCATGCAGTATTTCCATCAAGAAACAGGCTTGCTCTTAAATGCGGCTAAAAATGGCGAAGTGCATTCTACTGAAGGATTAGGGACCGTTAATAAAACGGGTCAAGACATTGAATCGCTTTATGAAAAGATGCAAAACGCCACTTCATTAGCGGACTCTCTCAACCAACGGAGCAATGAAATCACTCAAGTCATTTCTTTGATTGATGATATTGCAGAACAAACCAATCTCTTAGCCCTAAACGCCGCTATTGAGGCCGCACGAGCGGGCGAACATGGGAGAGGGTTTGCGGTGGTGGCTGATGAGGTGAGAAAACTCGCTGAAAAAACCCAAAAAGCCACTAAAGAAATCGCTGTTGTCGTTAAAAGCATGCAACAAGAAGCCAACGACATTCAAACCAACACCCACGATATTAATTCTATTGTAGGTTCTATTAAGGGCGATGTGGAAGAGCTTAAATCCACCGTAAAAAATAACATGATTGTCGCGCAAGCGGCAAAATACACCATCTACAATGTCAATAACCGGGTGTTTTGCGGTCTAGCCAAGCTTGATCATGTGGTCTTTAAAAACAATCTTGACTACAAGGACCACGACGGTGACTACAAGGACCACGACATCGACTACAAGGACGACGACGACAAGTGAATTTTATAAGGAGGAAAAAATAAAGAGGGTTATAATGAACGAGAAAAATATAAAACACAGTCAAAACTTTATTACTTCAAAACATAATATAGATAAAATAATGACAAATATAAGATTAAATGAACATGATAATATCTTTGAAATCGGCTCTGGAAAAGGGCATTTTACCCTTGAATTAGTACAGAGGTGTAATTTCGTAACTGCCATTGAAATAGACCATAAATTATGCAAAACTACAGAAAATAAACTTGTTGATCACGATAATTTCCAAGTTTTAAACAAGGATATATTGCAGTTTAAATTTCCTAAAAACCAATCCTATAAAATATTTGGTAATATACCTTATAACATAAGTACGGATATAATACGCAAAATTGTTTTTGATAGTATAGCTGATGAGATTTATTTAATCGTGGAATACGGGTTTGCTAAAAGATTATTAAATACAAAACGCTCATTCGCATTATTTTTAATGGCAGAAGTTGATATTTCTATATTAAGTATGGTTCCAAGAGAATATTTTCATCCTAAACCTAAAGTGAATAGCTCACTTATCAGATTAAATAGAAAAAAATCAAGAATATCACACAAAGATAAACAGAAGTATAATTATTTCGTTATGAAATGGGTAAACAAAGAATACAAGAAAATATTTACAAAAAATCAATTTAACAATTCCTTAAAACATGCAGGAATTGACGATTTAAACAATATTAGCTTTGAACAATTCTTATCTCTTTTCAATAGCTATAAATTATTTAATAAGTAATTCAACCACAGCATGCAAAAATTAGAAAGCTATATTTTAGAGCAATGCTATATCGCTGTGGGGCAAATTTGCATGGGCGTGAGCTTAATGGGATTGGATAGTTGCATTATTGGAGGCTTTGATCCTTTAAAAGTGGGCGAAGTTTTAGAAGAGCGTATCAATAAGCCTAAAATCGCATGCTTGATCGCTTTGGGTAAGAGGGTGGCAGAAGCGAGCCAAAAATCAAGAAAATCAAAAGTTGATGCGATTACTTGGTTGTGATTAAACAAAATCAAAAACTTTTTAACTATAATCAAACCTAAATTAAAGTTTAAGGAGTGGCATTTTGTTTAAAAGAATGGTTTTAATCGCTCTTTTAGGGGTGTTTTCAAGCGTTTCATTAAGCACTAAGAGTCTTTTAAGAGATGATGGGATTTTAGTCTCTGATTTAAAGGGCATGAAATCAGAACTGTCTGATGCTCCTGCTTGGGTTTTTGAAGACCCTAAAGTCCCCTACGAAGAGGCTAGGTGGAGGCTCAGTGATGATAAGTCTGCGATGGTGGATGCATGTGTCATGGTCATAGCTGTTTCCTGTGTGAAATTGTTATCCGCTCAGAGGGCACAATCCTATTCCGCGCTATCCGACAATCTCCAAGACATTAGGTGGAGTTCAGTTCGGCGTATGGCATATGTCGCTGGAAAGAACATGTGAGCAAAAGGCCAGCAAAAGGCCAGGAACCGTAAAAAGGCCGCGTTGCTGGCGTTTTTCCATAGGCTCCGCCCCCCTGACGAGCATCACAAAAATCGACGCTCAAGTCAGAGGTGGCGAAACCCGACAGGACTATAAAGATACCAGGCGTTTCCCCCTGGAAGCTCCCTCGTGCGCTCTCCTGTTCCGACCCTGCCGCTTACCGGATACCTGTCCGCCTTTCTCCCTTCGGGAAGCGTGGCGCTTTCTCATAGCTCACGCTGTAGGTATCTCAGTTCGGTGTAGGTCGTTCGCTCCAAGCTGGGCTGTGTGCACGAACCCCCCGTTCAGCCCGACCGCTGCGCCTTATCCGGTAACTATCGTCTTGAGTCCAACCCGGTAAGACACGACTTATCGCCACTGGCAGCAGCCACTGGTAACAGGATTAGCAGAGCGAGGTATGTAGGCGGTGCTACAGAGTTCTTGAAGTGGTGGCCTAACTACGGCTACACTAGAAGAACAGTATTTGGTATCTGCGCTCTGCTGAAGCCAGTTACCTTCGGAAAAAGAGTTGGTAGCTCTTGATCCGGCAAACAAACCACCGCTGGTAGCGGTGGTTTTTTTGTTTGCAAGCAGCAGATTACGCGCAGAAAAAAAGGATCTCAAGAAGATCCTTTGATCTTTTCTACGGGGTCTGACGCTCTATTCAACAAAGCCGCCGTCCCGTCAAGTCAGCGTAAATGGGTAGGGGGCTTCAAATCGTCCTCGTGATACCAATTCGGAGCCTGCTTTTTTGTACAAACTTGTTGATAATGGCAATTCAAGGATCTTCACCTAGATCCTTTTAAATTAAAAATGAAGTTTTAAATCAATCTAAAGTATATATGAGTAAACTTGGTCTGACAGTTACCAATGCTTAATCAGTGAGGCACCTATCTCAGCGATCTGTCTATTTCGTTCATCCATAGTTGCCTGACTCCCCGTCGTGTAGATAACTACGATACGGGAGGGCTTACCATCTGGCCCCAGTGCTGCAATGATACCGCGAGAGCCACGCTCACCGGCTCCAGATTTATCAGCAATAAACCAGCCAGCCGGAAGGGCCGAGCGCAGAAGTGGTCCTGCAACTTTATCCGCCTCCATCCAGTCTATTAATTGTTGCCGGGAAGCTAGAGTAAGTAGTTCGCCAGTTAATAGTTTGCGCAACGTTGTTGCCATTGCTACAGGCATCGTGGTGTCACGCTCGTCGTTTGGTATGGCTTCATTCAGCTCCGGTTCCCAACGATCAAGGCGAGTTACATGATCCCCCATGTTGTGCAAAAAAGCGGTTAGCTCCTTCGGTCCTCCGATCGTTGTCAGAAGTAAGTTGGCCGCAGTGTTATCACTCATGGTTATGGCAGCACTGCATAATTCTCTTACTGTCATGCCATCCGTAAGATGCTTTTCTGTGACTGGTGAGTACTCAACCAAGTCATTCTGAGAATAGTGTATGCGGCGACCGAGTTGCTCTTGCCCGGCGTCAATACGGGATAATACCGCGCCACATAGCAGAACTTTAAAAGTGCTCATCATTGGAAAACGTTCTTCGGGGCGAAAACTCTCAAGGATCTTACCGCTGTTGAGATCCAGTTCGATGTAACCCACTCGTGCACCCAACTGATCTTCAGCATCTTTTACTTTCACCAGCGTTTCTGGGTGAGCAAAAACAGGAAGGCAAAATGCCGCAAAAAAGGGAATAAGGGCGACACGGAAATGTTGAATACTCATACTCTTCCTTTTTCAATATTATTGAAGCATTTATCAGGGTTATTGTCTCATGAGCGGATACATATTTGAATGTATTTAGAAAAATAAACAAATAGGGGTTCCGCGCACATTTCCCCGAAAAGTGCCAGATACCTGAAACAAAACCCATCGTACGGCCAAGGAAGTCTCCAATAACTGTGATCCACCACAAGCGCCAGGGTTTTCCCAGTCACGACGTTGTAAAACGACGGCCAGTCATGCATAATCCGCACGCATCTGGAATAAGGAAGTGCCATTCCGCCTGACCT


tlpD1-388	tlpDΔC4		
Insert sequence:	ggcttggggtattccttgatgcgctttattgcggaattttacagagagccagatagccaaatgggggtttattttttaaatttgagcatggggcagattttaagcttatttatggtagttgtttcgttagggattttattgtatgctacaaggcattctaaaaaaataaaggaaaatcaatgaaatttttggatcaagaaaaaagaagacaattattgaatgagcgccattcttgcaagatgtttgatagccattatgagttttctagcgaagaattagaagaaatcgctgaaatcgccagactatcgccaagctcttacaacacgcagccatggcattttgtgatggttactaataaggatttaaaaaaacaaattgcagcacacagctatttcaatgaagagatgattaaaagcgcttcagcgttaatggtggtatgctctttaaaacccagcgagttgttaccacacggtcattacatgcaaaatctctatccggagaatagtgtcaagcaagctgatgaaattatcgtgttagatcaaggcaaactaatagaacagggcaactttgaaacccttatgaaaaaacagggattattttacgaattgtttttgaagcagcaatactaacgagcgattaaaatgtttggtaattttgggtataatctcaaaagattcaaatttaaataaggaatgccaccatgtttgggaataagcagttacagcttcaaatcagtcaaaaagatactgaaattatggagttaaaaaaggaagtcaatctctatcaaagccttttaaatttgtgcttgcatgaaggttttgtaggtattaaaaacaataaagtcgtttttaaaagcgggaatcttgcaagcttaaacaatttagaagaacaaagcattcattttaaagaaaacgcagagagcgttaatttacaaggcgtttcttattctttgaaaagccaaaatattgacggcgtgcagtatttttcattggctaaaaacacaagttgtgtgggggaataccataaaaatgatttgtttaagactttttgcgcgagcttaaaagaaggcttagagaacgcgcaagaaagcatgcagtatttccatcaagaaacaggcttgctcttaaatgcggctaaaaatggcgaagtgcattctactgaaggattagggaccgttaataaaacgggtcaagacattgaatcgctttatgaaaagatgcaaaacgccacttcattagcggactctctcaaccaacggagcaatgaaatcactcaagtcatttctttgattgatgatattgcagaacaaaccaatctcttagccctaaacgccgctattgaggccgcacgagcgggcgaacatgggagagggtttgcggtggtggctgatgaggtgagaaaactcgctgaaaaaacccaaaaagccactaaagaaatcgctgttgtcgttaaaagcatgcaacaagaagccaacgacattcaaaccaacacccacgatattaattctattgtaggttctattaagggcgatgtggaagagcttaaatccaccgtaaaaaataacatgattgtcgcgcaagcggcaaaatacaccatctacaatgtcaataaccgggtgttttgcggtctagccaagcttgatcatgtggtctttaaaaacaatctttatggcatggtttttggcctcaactcctttgatattaccagccataagaattgccgcttaggcaaatggtattatgagggcgcgggcaaagagaatttttccaacacttcaggctatagagctttagaaagccaccatgcgagcgtgcatgctgaagctaatgatttggttaaagccgttcaagaagaccacattaccgactacaaggaccacgacggtgactacaaggaccacgacatcgactacaaggacgacgacgacaagtgaattttataaggaggaaaaaataaagagggttataatgaacgagaaaaatataaaacacagtcaaaactttattacttcaaaacataatatagataaaataatgacaaatataagattaaatgaacatgataatatctttgaaatcggctctggaaaagggcattttacccttgaattagtacagaggtgtaatttcgtaactgccattgaaatagaccataaattatgcaaaactacagaaaataaacttgttgatcacgataatttccaagttttaaacaaggatatattgcagtttaaatttcctaaaaaccaatcctataaaatatttggtaatataccttataacataagtacggatataatacgcaaaattgtttttgatagtatagctgatgagatttatttaatcgtggaatacgggtttgctaaaagattattaaatacaaaacgctcattcgcattatttttaatggcagaagttgatatttctatattaagtatggttccaagagaatattttcatcctaaacctaaagtgaatagctcacttatcagattaaatagaaaaaaatcaagaatatcacacaaagataaacagaagtataattatttcgttatgaaatgggtaaacaaagaatacaagaaaatatttacaaaaaatcaatttaacaattccttaaaacatgcaggaattgacgatttaaacaatattagctttgaacaattcttatctcttttcaatagctataaattatttaataagtaattcaaccacagcatgcaaaaattagaaagctatattttagagcaatgctatatcgctgtggggcaaatttgcatgggcgtgagcttaatgggattggatagttgcattattggaggctttgatcctttaaaagtgggcgaagttttagaagagcgtatcaataagcctaaaatcgcatgcttgatcgctttgggtaagagggtggcagaagcgagccaaaaatcaagaaaatcaaaagttgatgcgattacttggttgtgattaaacaaaatcaaaaactttttaactataatcaaacctaaattaaagtttaaggagtggcattttgtttaaaagaatggttttaatcgctcttttaggggtgttttcaagcgtttcattaagcactaagagtcttttaagagatgatgggattttagtctctgatttaaagggcatgaaatcagaactgtctgatgctcctgcttgggtttttgaagaccctaaagtcccctacgaag

Construct sequence:	GGCTTGGGGTATTCCTTGATGCGCTTTATTGCGGAATTTTACAGAGAGCCAGATAGCCAAATGGGGGTTTATTTTTTAAATTTGAGCATGGGGCAGATTTTAAGCTTATTTATGGTAGTTGTTTCGTTAGGGATTTTATTGTATGCTACAAGGCATTCTAAAAAAATAAAGGAAAATCAATGAAATTTTTGGATCAAGAAAAAAGAAGACAATTATTGAATGAGCGCCATTCTTGCAAGATGTTTGATAGCCATTATGAGTTTTCTAGCGAAGAATTAGAAGAAATCGCTGAAATCGCCAGACTATCGCCAAGCTCTTACAACACGCAGCCATGGCATTTTGTGATGGTTACTAATAAGGATTTAAAAAAACAAATTGCAGCACACAGCTATTTCAATGAAGAGATGATTAAAAGCGCTTCAGCGTTAATGGTGGTATGCTCTTTAAAACCCAGCGAGTTGTTACCACACGGTCATTACATGCAAAATCTCTATCCGGAGAATAGTGTCAAGCAAGCTGATGAAATTATCGTGTTAGATCAAGGCAAACTAATAGAACAGGGCAACTTTGAAACCCTTATGAAAAAACAGGGATTATTTTACGAATTGTTTTTGAAGCAGCAATACTAACGAGCGATTAAAATGTTTGGTAATTTTGGGTATAATCTCAAAAGATTCAAATTTAAATAAGGAATGCCACCATGTTTGGGAATAAGCAGTTACAGCTTCAAATCAGTCAAAAAGATACTGAAATTATGGAGTTAAAAAAGGAAGTCAATCTCTATCAAAGCCTTTTAAATTTGTGCTTGCATGAAGGTTTTGTAGGTATTAAAAACAATAAAGTCGTTTTTAAAAGCGGGAATCTTGCAAGCTTAAACAATTTAGAAGAACAAAGCATTCATTTTAAAGAAAACGCAGAGAGCGTTAATTTACAAGGCGTTTCTTATTCTTTGAAAAGCCAAAATATTGACGGCGTGCAGTATTTTTCATTGGCTAAAAACACAAGTTGTGTGGGGGAATACCATAAAAATGATTTGTTTAAGACTTTTTGCGCGAGCTTAAAAGAAGGCTTAGAGAACGCGCAAGAAAGCATGCAGTATTTCCATCAAGAAACAGGCTTGCTCTTAAATGCGGCTAAAAATGGCGAAGTGCATTCTACTGAAGGATTAGGGACCGTTAATAAAACGGGTCAAGACATTGAATCGCTTTATGAAAAGATGCAAAACGCCACTTCATTAGCGGACTCTCTCAACCAACGGAGCAATGAAATCACTCAAGTCATTTCTTTGATTGATGATATTGCAGAACAAACCAATCTCTTAGCCCTAAACGCCGCTATTGAGGCCGCACGAGCGGGCGAACATGGGAGAGGGTTTGCGGTGGTGGCTGATGAGGTGAGAAAACTCGCTGAAAAAACCCAAAAAGCCACTAAAGAAATCGCTGTTGTCGTTAAAAGCATGCAACAAGAAGCCAACGACATTCAAACCAACACCCACGATATTAATTCTATTGTAGGTTCTATTAAGGGCGATGTGGAAGAGCTTAAATCCACCGTAAAAAATAACATGATTGTCGCGCAAGCGGCAAAATACACCATCTACAATGTCAATAACCGGGTGTTTTGCGGTCTAGCCAAGCTTGATCATGTGGTCTTTAAAAACAATCTTTATGGCATGGTTTTTGGCCTCAACTCCTTTGATATTACCAGCCATAAGAATTGCCGCTTAGGCAAATGGTATTATGAGGGCGCGGGCAAAGAGAATTTTTCCAACACTTCAGGCTATAGAGCTTTAGAAAGCCACCATGCGAGCGTGCATGCTGAAGCTAATGATTTGGTTAAAGCCGTTCAAGAAGACCACATTACCGACTACAAGGACCACGACGGTGACTACAAGGACCACGACATCGACTACAAGGACGACGACGACAAGTGAATTTTATAAGGAGGAAAAAATAAAGAGGGTTATAATGAACGAGAAAAATATAAAACACAGTCAAAACTTTATTACTTCAAAACATAATATAGATAAAATAATGACAAATATAAGATTAAATGAACATGATAATATCTTTGAAATCGGCTCTGGAAAAGGGCATTTTACCCTTGAATTAGTACAGAGGTGTAATTTCGTAACTGCCATTGAAATAGACCATAAATTATGCAAAACTACAGAAAATAAACTTGTTGATCACGATAATTTCCAAGTTTTAAACAAGGATATATTGCAGTTTAAATTTCCTAAAAACCAATCCTATAAAATATTTGGTAATATACCTTATAACATAAGTACGGATATAATACGCAAAATTGTTTTTGATAGTATAGCTGATGAGATTTATTTAATCGTGGAATACGGGTTTGCTAAAAGATTATTAAATACAAAACGCTCATTCGCATTATTTTTAATGGCAGAAGTTGATATTTCTATATTAAGTATGGTTCCAAGAGAATATTTTCATCCTAAACCTAAAGTGAATAGCTCACTTATCAGATTAAATAGAAAAAAATCAAGAATATCACACAAAGATAAACAGAAGTATAATTATTTCGTTATGAAATGGGTAAACAAAGAATACAAGAAAATATTTACAAAAAATCAATTTAACAATTCCTTAAAACATGCAGGAATTGACGATTTAAACAATATTAGCTTTGAACAATTCTTATCTCTTTTCAATAGCTATAAATTATTTAATAAGTAATTCAACCACAGCATGCAAAAATTAGAAAGCTATATTTTAGAGCAATGCTATATCGCTGTGGGGCAAATTTGCATGGGCGTGAGCTTAATGGGATTGGATAGTTGCATTATTGGAGGCTTTGATCCTTTAAAAGTGGGCGAAGTTTTAGAAGAGCGTATCAATAAGCCTAAAATCGCATGCTTGATCGCTTTGGGTAAGAGGGTGGCAGAAGCGAGCCAAAAATCAAGAAAATCAAAAGTTGATGCGATTACTTGGTTGTGATTAAACAAAATCAAAAACTTTTTAACTATAATCAAACCTAAATTAAAGTTTAAGGAGTGGCATTTTGTTTAAAAGAATGGTTTTAATCGCTCTTTTAGGGGTGTTTTCAAGCGTTTCATTAAGCACTAAGAGTCTTTTAAGAGATGATGGGATTTTAGTCTCTGATTTAAAGGGCATGAAATCAGAACTGTCTGATGCTCCTGCTTGGGTTTTTGAAGACCCTAAAGTCCCCTACGAAGAGGCTAGGTGGAGGCTCAGTGATGATAAGTCTGCGATGGTGGATGCATGTGTCATGGTCATAGCTGTTTCCTGTGTGAAATTGTTATCCGCTCAGAGGGCACAATCCTATTCCGCGCTATCCGACAATCTCCAAGACATTAGGTGGAGTTCAGTTCGGCGTATGGCATATGTCGCTGGAAAGAACATGTGAGCAAAAGGCCAGCAAAAGGCCAGGAACCGTAAAAAGGCCGCGTTGCTGGCGTTTTTCCATAGGCTCCGCCCCCCTGACGAGCATCACAAAAATCGACGCTCAAGTCAGAGGTGGCGAAACCCGACAGGACTATAAAGATACCAGGCGTTTCCCCCTGGAAGCTCCCTCGTGCGCTCTCCTGTTCCGACCCTGCCGCTTACCGGATACCTGTCCGCCTTTCTCCCTTCGGGAAGCGTGGCGCTTTCTCATAGCTCACGCTGTAGGTATCTCAGTTCGGTGTAGGTCGTTCGCTCCAAGCTGGGCTGTGTGCACGAACCCCCCGTTCAGCCCGACCGCTGCGCCTTATCCGGTAACTATCGTCTTGAGTCCAACCCGGTAAGACACGACTTATCGCCACTGGCAGCAGCCACTGGTAACAGGATTAGCAGAGCGAGGTATGTAGGCGGTGCTACAGAGTTCTTGAAGTGGTGGCCTAACTACGGCTACACTAGAAGAACAGTATTTGGTATCTGCGCTCTGCTGAAGCCAGTTACCTTCGGAAAAAGAGTTGGTAGCTCTTGATCCGGCAAACAAACCACCGCTGGTAGCGGTGGTTTTTTTGTTTGCAAGCAGCAGATTACGCGCAGAAAAAAAGGATCTCAAGAAGATCCTTTGATCTTTTCTACGGGGTCTGACGCTCTATTCAACAAAGCCGCCGTCCCGTCAAGTCAGCGTAAATGGGTAGGGGGCTTCAAATCGTCCTCGTGATACCAATTCGGAGCCTGCTTTTTTGTACAAACTTGTTGATAATGGCAATTCAAGGATCTTCACCTAGATCCTTTTAAATTAAAAATGAAGTTTTAAATCAATCTAAAGTATATATGAGTAAACTTGGTCTGACAGTTACCAATGCTTAATCAGTGAGGCACCTATCTCAGCGATCTGTCTATTTCGTTCATCCATAGTTGCCTGACTCCCCGTCGTGTAGATAACTACGATACGGGAGGGCTTACCATCTGGCCCCAGTGCTGCAATGATACCGCGAGAGCCACGCTCACCGGCTCCAGATTTATCAGCAATAAACCAGCCAGCCGGAAGGGCCGAGCGCAGAAGTGGTCCTGCAACTTTATCCGCCTCCATCCAGTCTATTAATTGTTGCCGGGAAGCTAGAGTAAGTAGTTCGCCAGTTAATAGTTTGCGCAACGTTGTTGCCATTGCTACAGGCATCGTGGTGTCACGCTCGTCGTTTGGTATGGCTTCATTCAGCTCCGGTTCCCAACGATCAAGGCGAGTTACATGATCCCCCATGTTGTGCAAAAAAGCGGTTAGCTCCTTCGGTCCTCCGATCGTTGTCAGAAGTAAGTTGGCCGCAGTGTTATCACTCATGGTTATGGCAGCACTGCATAATTCTCTTACTGTCATGCCATCCGTAAGATGCTTTTCTGTGACTGGTGAGTACTCAACCAAGTCATTCTGAGAATAGTGTATGCGGCGACCGAGTTGCTCTTGCCCGGCGTCAATACGGGATAATACCGCGCCACATAGCAGAACTTTAAAAGTGCTCATCATTGGAAAACGTTCTTCGGGGCGAAAACTCTCAAGGATCTTACCGCTGTTGAGATCCAGTTCGATGTAACCCACTCGTGCACCCAACTGATCTTCAGCATCTTTTACTTTCACCAGCGTTTCTGGGTGAGCAAAAACAGGAAGGCAAAATGCCGCAAAAAAGGGAATAAGGGCGACACGGAAATGTTGAATACTCATACTCTTCCTTTTTCAATATTATTGAAGCATTTATCAGGGTTATTGTCTCATGAGCGGATACATATTTGAATGTATTTAGAAAAATAAACAAATAGGGGTTCCGCGCACATTTCCCCGAAAAGTGCCAGATACCTGAAACAAAACCCATCGTACGGCCAAGGAAGTCTCCAATAACTGTGATCCACCACAAGCGCCAGGGTTTTCCCAGTCACGACGTTGTAAAACGACGGCCAGTCATGCATAATCCGCACGCATCTGGAATAAGGAAGTGCCATTCCGCCTGACCT
